# Supplementary material for: The Impact of Post-Harvest Potato Storage on (Deep-Fried) Potato Mash Properties
Source: Foods. 2026 Apr 20;15(8):1433. doi: 10.3390/foods15081433 (PMC13114811; doi:10.3390/foods15081433)
Supplement: Supplementary file 1 [file foods-15-01433-s001.zip]

Archive with 1 entries (1 files):
- foods-4198973-supplementary.pdf
